# Supplementary material for: Analysis of Lymphoma-Related Genes with Gene Ontology and Kyoto Encyclopedia of Genes and Genomes Enrichment
Source: Biomed Res Int. 2022 Jun 26;2022:8503511. doi: 10.1155/2022/8503511 (PMC9251090; doi:10.1155/2022/8503511)
Supplement: Supplementary Materials — Table S1: feature list obtained using the Boruta and max-relevance and min-redundancy (mRMR) feature selection methods. Table S2: performance of the decision tree model on the different number of features. Table S3: classification rules obtained by the optimal decision tree model. [file 8503511.f1.zip]

Archive with 3 entries (3 files):
- Table S1 (1).pdf
- Table S2 (1).pdf
- Table S3 (1).pdf
